# Supplementary material for: Pedagogic Strategies and Contents in Medical Writing/Publishing Education: A Comprehensive Systematic Survey
Source: Eur J Investig Health Psychol Educ. 2024 Sep 2;14(9):2491–508. doi: 10.3390/ejihpe14090165 (PMC11431838; doi:10.3390/ejihpe14090165)
Supplement: Supplementary file 1 [file ejihpe-14-00165-s001.zip]

Archive with 6 entries (6 files):
- Figure S1.jpg
- File S1.pdf
- File S2.pdf
- File S3.pdf
- Table S1.pdf
- Table S2.pdf
